# Supplementary material for: Assessing the Theoretical Efficacy of Combination Therapy Against Gram-Negative Infections in Neutropenic Pediatric Cancer Patients: Insights from the Statistical Analysis of Survey Data
Source: Antibiotics (Basel). 2024 Dec 2;13(12):1160. doi: 10.3390/antibiotics13121160 (PMC11672620; doi:10.3390/antibiotics13121160)
Supplement: Supplementary file 1 [file antibiotics-13-01160-s001.zip]

Archive with 1 entries (1 files):
- antibiotics-3107134-supplementary.pdf
